# Supplementary material for: Fluorescence-Based Multimodal DNA Logic Gates
Source: Nanomaterials (Basel). 2024 Jul 12;14(14):1185. doi: 10.3390/nano14141185 (PMC11280116; doi:10.3390/nano14141185)
Supplement: Supplementary file 1 [file nanomaterials-14-01185-s001.zip]

Archive with 1 entries (1 files):
- nanomaterials-3087318-supplementary.pdf
